# Supplementary material for: Taste-Active Peptides from Triple-Enzymatically Hydrolyzed Straw Mushroom Proteins Enhance Salty Taste: An Elucidation of Their Effect on the T1R1/T1R3 Taste Receptor via Molecular Docking
Source: Foods. 2024 Mar 25;13(7):995. doi: 10.3390/foods13070995 (PMC11011393; doi:10.3390/foods13070995)
Supplement: Supplementary file 1 [file foods-13-00995-s001.zip]

Archive with 1 entries (1 files):
- foods-2909602-supplementary.pdf
